# Supplementary material for: Potential Therapeutic Effects of Bifidobacterium breve MCC1274 on Alzheimer’s Disease Pathologies in AppNL-G-F Mice
Source: Nutrients. 2024 Feb 15;16(4):538. doi: 10.3390/nu16040538 (PMC10893354; doi:10.3390/nu16040538)
Supplement: Supplementary file 1 [file nutrients-16-00538-s001.zip]

Archive with 1 entries (1 files):
- nutrients-2864030-supplementary.pdf
